# Supplementary material for: Optimizing heat pump unit selection for recirculating aquaculture workshops through computational fluid dynamics
Source: PLoS One. 2024 Jul 10;19(7):e0299997. doi: 10.1371/journal.pone.0299997 (PMC11236187; doi:10.1371/journal.pone.0299997)
Supplement: S1 Dataset — (XLSX) [file pone.0299997.s001.xlsx]

## Sheet: Indoor Temperature
	Indoor Temperature Simulated and Measured Value Curves
