# Supplementary material for: Optimizing heat pump unit selection for recirculating aquaculture workshops through computational fluid dynamics
Source: PLoS One. 2024 Jul 10;19(7):e0299997. doi: 10.1371/journal.pone.0299997 (PMC11236187; doi:10.1371/journal.pone.0299997)
Supplement: S1 Table — (XLSX) [file pone.0299997.s003.xlsx]

## Sheet: Indoor Temperature
	Time (hr)	0.2m measured Tave	0.2m simulated Tave	1.5m measured Tave	1.5m simulated Tave	3m measured Tave	3m simulated Tave	Outdoor Tave
	06:00:00	16.5	16.4	16.5	16.5	16.5	16.75	12.5
	07:00:00	16.4	16.4	16.25	16.5	16.25	16.25	11.5
	08:00:00	16.3	16.25	15.6	15.25	15.75	15.5	12.75
	09:00:00	16.4	16.4	16.4	16	16.25	16.6	15.75
	10:00:00	17.4	17.5	17.4	15.8	17.25	17.3	17.75
	11:00:00	17.6	17.75	17.5	16.75	17.5	17.5	18.9
	12:00:00	18	18	17.75	17.5	17.75	17.35	19
	13:00:00	17.75	17.75	17.5	18	17.8	17	18.8
	14:00:00	17.5	17.4	17.4	17.5	17.75	17.8	18.5
	15:00:00	17.25	17	17.2	18	17	17.75	17.75
	16:00:00	17.4	17.5	17.25	17	17.2	17.4	17
	17:00:00	17.35	17.25	17	16.4	17.2	16.8	16.25
	18:00:00	17.5	17.4	17.2	17.6	17.1	17.35	15.75
